# Supplementary material for: Comparative plastomes of Pueraria montana var. lobata (Leguminosae: Phaseoleae) and closely related taxa: insights into phylogenomic implications and evolutionary divergence
Source: BMC Genomics. 2023 Jun 2;24:299. doi: 10.1186/s12864-023-09356-8 (PMC10239116; doi:10.1186/s12864-023-09356-8)
Supplement: Supplementary file 1 — Supplementary Material 1 [file 12864_2023_9356_MOESM1_ESM.xlsx]

## Sheet: Table S1
Table S1 Main synonymies of three varieties of P. montana in literature
Taxon in this study	The Plant List & Egan et al. 2016	Floral of China (Wu and Thulin, 2010)	Flora Reipublicae Popularis Sinicae (Wu, 1995)	Ohashi et al.,1988	van der Maesen, 1985	Lackey, 1977
Pueraria montana var. lobata (Willd.) Sanjappa & Pradeep （Kudzu）	Pueraria montana var. lobata (Willd.) Sanjappa & Pradeep （Kudzu）	Pueraria montana var. montana (Kudzu)	Pueraria lobata (Willd.) Ohwi var. lobata （Kudzu）	P. lobata subsp. lobata	Pueraria lobata (Willd.) Ohwi var. lobata （typical Kudzu）	Pueraria lobata (Willd.) Ohwi（Kudzu）
Pueraria montana var. thomsonii (Benth.) Wiersema ex D.B. Ward	Pueraria montana var. thomsonii (Benth.) Wiersema ex D.B. Ward	Pueraria montana var. thomsonii (Bentham) M. R. Almeida	Pueraria lobata var. thomsonii (Benth.)van der Maesen = Pueraria montana var. thomsonii (Bentham) M. R. Almeida	P. lobata subsp. thomsonii (Benth.) Ohashi and Tateishi	Pueraria lobata var. thomsonii (Benth.)van der Maesen = Pueraria thomsonii Benth.	Pueraria thomsonii Benth. / Pueraria lobata var. thomsonii Benth.
Pueraria montana (Lour.) Merr. var. montana	Pueraria montana (Lour.) Merr. = Pueraria montana (Lour.) Merr. var. montana = Pueraria lobata var. montana (Lour.)van der Maesen	Pueraria montana var. lobata (Willdenow) Maesen & S. M. Almeida ex Sanjappa & Predeep = Pueraria lobata var. montana (Lour.)van der Maesen	Pueraria lobata var. montana (Lour.)van der Maesen = Pueraria montana var. lobata (Willdenow) Maesen & S. M. Almeida ex Sanjappa & Predeep	Pueraria montana (Lour.) Merr.	Pueraria lobata var. montana = Pueraria montana (Lour.) Merr.	Pueraria montana (Lour.) Merr.
References
Wu TL. Pueraria DC. In: Li SK ed. Flora Reipublicae Popularis Sinicae. Beijing: Science Press. 1995; 41: 219–229.
Ohashi H, Tateishi Y, Nemoto T, Endo Y. Taxonomic studies on the Leguminosae of Taiwan III. Sci Rep Tohoku Univer 4th Ser (Biol). 1988; 39: 191–248
van der Maesen LJG. Revision of the genus Pueraria DC. with some notes on Teyleria Backer (Leguminiosae). Ph.D. Dissertation. Wageningen: Agricultural University. 1985; pp. 5–13.
Wu DL, Thulin M. “Pueraria,” in: Flora of China 2020; 10: 244–248.
Lackey JA. A synopsis of the Phaseoleae (Leguminosae, Papilionoideae). Ph.D. Dissertation. Iowa: Iowa State University. 1977; pp. 293.
Egan AN, Vatanparast M, Cagle W. Parsing polyphyletic Pueraria: Delimiting distinct evolutionary lineages through phylogeny. Mol Phylogenet Evol. 2016; 104: 44–59. doi: 10.1016/j.ympev.2016.08.001

## Sheet: Table S2
Table S2 Comparisons of morphology between P. montana var. lobata and P. montana var. thomsonii, P. montana var. montana referring to Flora of China, Ohashi et al. (1988), van der Maesen (1985) and Flora Reipublicae Popularis Sinicae
morphology	P. montana var. lobata	P. montana var. thomsonii	P. montana var. montana
vegetative traits
Leaflets	leaflets 3-lobed, rarely entire; terminal one broadly ovate	terminal one rhombo-ovate or broadly ovate; lateral one obliquely ovate	mostly entire, terminal leaflets broadly ovate, lateral leaflets slightly smaller and oblique
The width/length of apex leaflets	as wide as long	as wide as long	narrower than long
leaf with hairs	with yellowish adpressed hairs adaxially, more densely hairy abaxially.	white short and long hairs	brown or yellowish short and long hairs, dense underside
Floral traits
Inflorescence	Racemes 15-30 cm, distinctly shorter than leaves	shorter than or almost as long as leaves	usually longer than leaves
Peduncle	1-6 cm long	9-18 cm long	2-8(-12) cm long
Pedicel	long and slender, 3-7 mm long	rather long, (2-) 3-6 mm long	short, 1.5-3(-4) mm long
Bracteole	inear-lanceolate to linear, shorter or longer than bracteoles	ovate-narrowly ovate	ovate
Flower	15-19 mm long	21-25 mm long	12-16 mm long
Calyx	7-20 mm long	13-19 mm long	7-10 mm long
Standard	obovate	suborbicular	broadly obovate
Wing	wings narrower than keel	wings slightly shorter than keel	wings subequal to keel
Keel-petals	falcate-oblong, obliquely obovate	obliquely obovate	crescent-shaped
Pistil	(9-)10-13 ovuled	18-23 ovuled	13-19 ovuled
Legumes	4-14 cm × 6-13 mm	10-14 cm × 10-13 mm	5-9 cm × 8-11 mm
References
Wu TL. Pueraria DC. In: Li SK ed. Flora Reipublicae Popularis Sinicae. Beijing: Science Press. 1995; 41: 219–229.
Ohashi H, Tateishi Y, Nemoto T, Endo Y. Taxonomic studies on the Leguminosae of Taiwan III. Sci Rep Tohoku Univer 4th Ser (Biol). 1988; 39: 191–248
van der Maesen LJG. Revision of the genus Pueraria DC. with some notes on Teyleria Backer (Leguminiosae). Ph.D. Dissertation. Wageningen: Agricultural University. 1985; pp. 5–13.
Wu DL, Thulin M. “Pueraria,” in: Flora of China 2020; 10: 244–248.

## Sheet: Table S3
Table S3 Sequencing results of newly sequenced plastomes in the present study
Taxon	Voucher Code	Collected sites	Clean Base(G)	Effective Rate(%)	Q20(%)	Q30(%)
P. montana var. lobata	YG_19	Luojiao, Luoping, Guangxi	2.85	98.29	95.73	89.45
P. montana var. lobata	YG_110	Huaihua, Hunan	2.85	98.44	95.75	89.37
P. montana var. lobata	YG_123	Funing County, Wenshan, Yunan	2.29	95.56	96.11	90.08
P. montana var. lobata	YG_124	Dianjiang County, Chongqing	1.99	98.61	95.96	89.79
P. montana var. lobata	YG_126	Beipei, Chongqing	2.75	98.56	95.84	89.58
P. montana var. lobata	YG_127	Longyan, Fujian	1.93	98.16	95.34	88.69
P. montana var. montana	GMM_12	Laibing, Guangxi	2.91	98.54	96.09	89.84
P. montana var. montana	GMM_35	Teng County, Wuzhou, Guangxi	1.99	98.4	95.69	89.14
P. montana var. montana	GMM_94	Xuanwu, Laibing, Guangxi	2.97	98.69	96.04	89.72
P. montana var. montana	GMM_96	Xishuangbanna, Yunnan	3.02	98.75	96.06	89.76
P. montana var. montana	GMM_112	Huaihua, Hunan	2.1	98.71	95.8	89.24
P. montana var. thomsonii	FG_4	Guxiu,Teng County, Wuzhou, Guangxi	2.16	98.39	95.81	89.48
P. montana var. thomsonii	FG_7	Guangxi	2.1	98.36	95.35	88.6
P. montana var. thomsonii	FG_11	Longmenjiang, Nanning, Guangxi	2.68	98.43	95.51	88.93
P. montana var. thomsonii	FG_23	Longzhou, Guangxi	1.95	98.23	95.25	88.47
P. montana var. thomsonii	FG_27	Sizhou, Dexing, Jiangxi	2.5	98.53	95.78	89.35
P. montana var. thomsonii	FG_43	Teng County, Wuzhou, Guangxi	2.09	98.22	95.34	88.59
P. montana var. thomsonii	FG_-96	Zhaoqing, Guangdong	2.11	98.42	95.52	88.91
P. montana var. thomsonii	FG_97	Hechuan, Chongqing	2.76	98.42	95.17	88.27
P. montana var. thomsonii	FG_98	Huoshan, Shaoguan, Guangdong	1.92	98.33	95.6	89.09
P. montana var. thomsonii	FG_100	Zhongxiang, Hubei	2.76	98.35	95.34	88.64
P. montana var. thomsonii	FG_101	Pingnan, Guigang, Guangxi	2.76	98.48	95.59	88.95
P. montana var. thomsonii	FG_102	Wuxuan, Guangxi	2.09	98.42	95.59	89.03
P. montana var. thomsonii	FG_103	Pingle, Guilin, Guangxi	2.15	98.33	95.16	88.28
P. mirifica	TG_79	Luojiao, Luoping, Guangxi	1.97	99.52	95.28	88.04
P. edulis	SYG_78	Longyan, Fujian	2.82	97.73	95.88	89.54

## Sheet: Table S4
Table S4 List of genes identified in newly sequenced plastomes of Pueraria species in the present study
Category of genes	Gene group	Gene name
Genes for photosynthesis	Subunits of phytosystem I	psaA, psaB, psaC, psaI, psaJ
	Subunits of phytosystem II	psbA, psbB, psbC, psbD, psbE, psbF, psbH, psbI, psbJ, psbK, psbL, psbM, psbN, psbT, psbZ
	Subunits of cytochrome	petA, petBa, petDa, petG, petL, petN
	Subunits of ATP synthase	atpA, atpB, atpE, atpFa, atpH, atpI
	Large subunit of Rubisco	rbcL
	Subunits of NADH dehydrogenase	ndhAa, ndhBac, ndhC, ndhD, ndhE, ndhF, ndhG, ndhH, ndhI, ndhJ, ndhK
Self-replication	Ribosomal RNA genes	rrn4.5c, rrn5c, rrn16c, rrn23c
	Transfer RNA genes	trnH-GUG, trnK-UUUa, trnM-CAU, trnV-UACa, trnF-GAA, trnL-UAAa, trnT-UGU, trnS-GGA, trnP-GGG, trnG-GCC, trnS-UGA, trnT-GGU, trnE-UUC, trnY-GUA, trnD-GUC, trnC-GCA, trnR-UCU, trnG-UCCa, trnS-GCU, trnQ-UUG, trnW-CCA, trnP-UGG, trnI-CAUc, trnL-CAAc, trnV-GACc, trnI-GAUac, trnA-UGCac, trnR-ACGc, trnN-GUUc, trnL-UAG
	Small subunits of ribosome	rps2, rps3, rps4, rps7c, rps8, rps11, rps12ac, rps14, rps15, rps16a, rps18, rps19
	Large subunits of ribosome	rpl2c, rpl14, rpl16a, rpl20, rpl23c, rpl32, rpl33, rpl36
	RNA polymerase	rpoA, rpoB, rpoC1a, rpoC2
	Translational initiation factor	infA
Other genes	Miscellaneous proteins	ccsA, cemA, clpPb, matK
	Subunit of acetyl-CoA	accD
	Component of TIC complex	ycf1c
Genes of unknown function	Conserved open reading frames	ycf2, ycf3b, ycf4
a Gene with one intron, b Gene with two introns, c Two gene copies in the IR regions

## Sheet: Table S5
Table S5 The test of substitution saturation in DAMBE according to Xia’s method for more than 32 OTUs
Data sets	NumOTU	Iss	Iss.cSym	T	DF	P	Iss.cAsym	T	DF	P*
Complete plastome sequences	4	0.334	0.861	270.727	154175	0	0.856	268.451	154175	0
	8	0.394	0.858	161.561	154175	0	0.784	135.777	154175	0
	16	0.48	0.846	96.94	154175	0	0.706	59.886	154175	0
	32	0.561	0.82	54.712	154175	0	0.605	9.193	154175	0
LSC	4	0.376	0.86	194.509	98821	0	0.856	192.769	98821	0
	8	0.424	0.857	118.276	98821	0	0.783	97.918	98821	0
	16	0.504	0.845	70.444	98821	0	0.705	41.482	98821	0
	32	0.595	0.819	37.087	98821	0	0.603	1.242	98821	0.0002
SSC	4	0.479	0.861	68.424	22606	0	0.849	66.411	22606	0
	8	0.57	0.847	33.6	22606	0	0.764	23.55	22606	0
	16	0.679	0.853	15.903	22606	0	0.68	0.166	22606	0.006
	32	0.797	0.82	1.631	22606	0	0.58	15.795	22606	0
IR	4	0.389	0.86	102.47	28584	0	0.851	100.437	28584	0
	8	0.417	0.85	62.482	28584	0	0.769	50.784	28584	0
	16	0.517	0.85	36.577	28584	0	0.687	18.621	28584	0
	32	0.618	0.819	17.712	28584	0	0.585	2.834	28584	0.0005
Protein-coding genes	4	0.046	0.859	755.779	58554	0	0.855	751.972	58554	0
	8	0.043	0.856	597.813	58554	0	0.781	542.69	58554	0
	16	0.05	0.844	464.133	58554	0	0.704	382.191	58554	0
	32	0.056	0.818	368.813	58554	0	0.6	263.079	58554	0
NumOTU: the number of OTUs. DAMBE will randomly sample subsets of 4, 8, 16 and 32 OTUs multiple times and perform the test for each subset to see if substitution saturation exists for these subsets of sequences.
Iss: simple index of substitution saturation
Iss.cSym: critical Iss assuming a symmetrical topology
Iss.cAsym: critical Iss assuming an asymmetrical topology
* If Iss is not smaller than Iss.c, then we can conclude that the sequences have experienced severe substitution saturation and should not be used for phylogenetic reconstruction. If Iss is significantly smaller than Iss,c, little substitution saturation is present.
References
Xia X, Xie Z, Salemi M, Chen L, Wang Y. An index of substitution saturation and its application. Mol Phylogenet Evol. 2003; 26: 1–7. doi: 10.1016/S1055-7903(02)00326-3
Xia X, Lemey P. Assessing substitution saturation with DAMBE. In: Philippe L ed. The phylogenetic handbook: a practical approach to DNA and protein phylogeny. London: Cambridge University Press. 2009; pp. 615–630.

## Sheet: Table S6
Table S6 Summary of results of Clade Model based on 73 protein-coding genes of 47 whole plastomes sequences. Bold represented the value of LRT below 0.05
	Model	np	Ln Lilkelihood	LRT p-value
accD	CmC	89	-4376.04	0.00770279
	M2a_rel	87	-4380.91
ndhB	CmC	89	-2830.47	0.00310835
	M2a_rel	87	-2836.25
ndhC	CmC	89	-1089.45	0.0185381
	M2a_rel	87	-1093.44
	M2a_rel	87	-4296.9
rpl2	CmC	89	-1857.14	0.000128779
	M2a_rel	87	-1866.1
	M2a_rel	87	-6173.2
rpoC2	CmC	89	-14841.5	4.46e-07
	M2a_rel	87	-14856.2
rps2	CmC	89	-2155.5	0.00808269
	M2a_rel	87	-2160.32
	M2a_rel	87	-1268.2
CmC: Clade model C, accommodates divergence by estimating separate ω ratios for two or more clades
M2a_rel: a new null model that better accounts for among-site variation in selective constraint.
np: number of parameters

## Sheet: Table S7
Table S7 Tests for selection among codons of 47 plastomes using site models
Protein-Coding Genes	Site model (SM)
	Model	np	Ln L	Estimates of parameters				Model compared	LRT P-value	Positive sites
accD	M3	84	-4375.36	p:	0.76203	0.22597	0.012	M0 vs. M3	0	[]
				ω:	0.08911	0.80971	4.15142
	M0	80	-4477.57	ω0:	0.24328					Not Allowed
	M2a	83	-4376.23	p:	0.79577	0.19482	0.00942	M1a vs. M2a	0.00111368	[]
				ω:	0.10449	1	4.77445
	M1a	81	-4383.03	p:	0.80289	0.19711				Not Allowed
				ω:	0.1003	1
	M8	83	-4377.79	p0=0.92936	p=0.49194	q=1.96246		M7 vs.M8	7.61e-07	27 Q 0.746,66 G 0.847,69 C 0.666,72 N 0.673,102 F 0.998**,112 H 0.759,120 G 0.529,144 L 0.960*,202 A 0.588,313 A 0.955*
				(p1= 0.07064)	ω= 1.78524
	M7	81	-4391.88	p=	0.2624	q=	0.59991			Not Allowed
atpB	M3	85	-4240.17	p:	0.93296	0.06704	0	M0 vs. M3	0	[]
				ω:	0.01143	0.58838	33.3238
	M0	81	-4277.91	ω0:	0.04513					Not Allowed
	M2a	84	-4241.92	p:	0.95914	0.03626	0.0046	M1a vs. M2a	1	[]
				ω:	0.0181	1	1
	M1a	82	-4241.92	p:	0.95914	0.04086				Not Allowed
				ω:	0.0181	1
	M8	84	-4238.51	p0=0.98373	p=0.04124	q=0.36878		M7 vs.M8	4.81e-07	14 A 0.520,20 L 0.733,86 T 0.972*,127 R 0.886,225 Q 0.707,495 N 0.826
				(p1= 0.01627)	ω= 1.52830
	M7	82	-4253.06	p=	0.01222	q=	0.06915			Not Allowed
ccsA	M3	85	-3811.46	p:	0.74286	0.2179	0.03924	M0 vs. M3	0	[]
				ω:	0.08056	0.86952	2.56467
	M0	81	-3909.4	ω0:	0.29414					Not Allowed
	M2a	84	-3811.43	p:	0.76022	0.22282	0.01696	M1a vs. M2a	0.0347979	[]
				ω:	0.08542	1	4.11284
	M1a	82	-3814.78	p:	0.76159	0.23841				Not Allowed
				ω:	0.08126	1
	M8	84	-3811.45	p0=0.86639	p=0.48567	q=2.35755		M7 vs.M8	8.9063e-05	28 T 0.934,37 Y 0.500,40 S 0.678,60 V 0.573,63 G 0.798,88 C 0.943,92 P 0.901,95 Y 0.888,110 G 0.598,118 T 0.764,119 E 0.577,168 K 0.820,169 S 0.964*,172 L 0.724,173 Y 0.851,177 S 0.700,191 F 0.530,195 S 0.731,196 S 0.528,308 P 0.743
				(p1= 0.13361)	ω= 1.55512
	M7	82	-3820.78	p=	0.16028	q=	0.28116			Not Allowed
	M3	85	-2689.63	p:	0.7046	0.28868	0.00672	M0 vs. M3	0	[]
cemA				ω:	0.06032	0.68442	6.7893
	M0	81	-2741.38	ω0:	0.22819					Not Allowed
	M2a	84	-2691.14	p:	0.79136	0.20321	0.00543	M1a vs. M2a	0.000522079	[]
				ω:	0.09257	1	7.92624
	M1a	82	-2698.69	p:	0.80072	0.19928				Not Allowed
				ω:	0.09044	1
	M8	84	-2690.05	p0=0.99273	p=0.28207	q=0.82619		M7 vs.M8	2.0022e-05	29 L 0.897,40 R 0.558,50 K 0.612,206 F 0.999**
				(p1= 0.00727)	ω= 6.56145
	M7	82	-2700.87	p=	0.24453	q=	0.61945			Not Allowed
matK	M3	85	-6937.17	p:	0.52458	0.40724	0.06818	M0 vs. M3	0	[]
				ω:	0.1113	0.78358	2.52894
	M0	81	-7045.17	ω0:	0.45988					Not Allowed
	M2a	84	-6937.75	p:	0.60658	0.35284	0.04058	M1a vs. M2a	0.00120788	[]
				ω:	0.14849	1	3.04723
	M1a	82	-6944.47	p:	0.61507	0.38493				Not Allowed
				ω:	0.1368	1
	M8	84	-6936.8	p0=0.91625	p=0.49551	q=0.77598		M7 vs.M8	4.521e-06	5 R 0.824,6 A 0.637,15 H 0.849,18 T 0.662,76 R 0.802,93 G 0.713,98 L 0.819,135 E 0.673,161 S 0.514,175 W 0.780,185 S 0.582,189 P 0.557,200 R 0.964*,215 Q 0.635,222 R 0.704,240 V 0.641,242 V 0.942,250 S 0.699,285 I 0.705,298 P 0.740,299 G 0.768,321 R 0.897,357 S 0.517,361 A 0.572,367 F 0.926,374 P 0.624,390 R 0.696,403 A 0.956*,456 P 0.519,463 Q 0.505,482 V 0.689
				(p1= 0.08375)	ω= 2.30539
	M7	82	-6949.1	p=	0.31621	q=	0.40794			Not Allowed
ndhC	M3	85	-1088.6	p:	0.80824	0.18245	0.0093	M0 vs. M3	3e-09	[]
				ω:	0.02363	0.54111	8.30397
	M0	81	-1111.35	ω0:	0.12972					Not Allowed
	M2a	84	-1089.47	p:	0.89118	0.09982	0.009	M1a vs. M2a	0.0137796	[]
				ω:	0.0452	1	8.93024
	M1a	82	-1093.75	p:	0.88949	0.11051				Not Allowed
				ω:	0.0415	1
	M8	84	-1088.96	p0=0.99055	p=0.04346	q=0.24032		M7 vs.M8	0.000388022	35 S 0.998**,52 G 0.616
				(p1= 0.00945)	ω= 8.20920
	M7	82	-1096.81	p=	0.04176	q=	0.20834			Not Allowed
ndhD	M3	85	-5095.33	p:	0.84414	0.14946	0.00641	M0 vs. M3	0	[]
				ω:	0.04372	0.68782	3.47625
	M0	81	-5172.46	ω0:	0.13976					Not Allowed
	M2a	84	-5098.62	p:	0.88873	0.06898	0.04229	M1a vs. M2a	1	[]
				ω:	0.05634	1	1
	M1a	82	-5098.62	p:	0.88873	0.11127				Not Allowed
				ω:	0.05634	1
	M8	84	-5097.12	p0=0.92420	p=0.31414	q=3.00183		M7 vs.M8	1.4319e-05	4 V 0.850,5 G 0.607,30 I 0.965*,35 T 0.571,60 H 0.501,100 K 0.975*,120 Q 0.543,174 G 0.677,177 S 0.720,185 F 0.578,187 S 0.846,195 V 0.876,201 F 0.577,203 I 0.783,312 S 0.750,368 I 0.661,390 L 0.632,475 A 0.610
				(p1= 0.07580)	ω= 1.13112
	M7	82	-5108.28	p=	0.15762	q=	0.71145			Not Allowed
ndhE	M3	85	-946.237	p:	0.92206	0.068	0.00994	M0 vs. M3	0	[]
				ω:	0.04528	0.80759	12.5201
	M0	81	-973.686	ω0:	0.1109					Not Allowed
	M2a	84	-946.302	p:	0.93557	0.05449	0.00994	M1a vs. M2a	0.000532716	[]
				ω:	0.04975	1	12.6747
	M1a	82	-953.839	p:	0.93347	0.06653				Not Allowed
				ω:	0.04506	1
	M8	84	-947.836	p0=0.99006	p=0.13169	q=0.90061		M7 vs.M8	2.341e-06	78 P 1.000**
				(p1= 0.00994)	ω= 12.43706
	M7	82	-960.801	p=	0.11873	q=	0.61312			Not Allowed
ndhF	M3	85	-9766.07	p:	0.63251	0.34353	0.02395	M0 vs. M3	0	[]
				ω:	0.03049	0.45984	3.66681
	M0	81	-10044.7	ω0:	0.19752					Not Allowed
	M2a	84	-9826.75	p:	0.81241	0.03032	0.15727	M1a vs. M2a	1	[]
				ω:	0.08148	1	1
	M1a	82	-9826.75	p:	0.81241	0.18759				Not Allowed
				ω:	0.08148	1
	M8	84	-9766.04	p0=0.97640	p=0.28955	q=1.14621		M7 vs.M8	0	97 S 0.685,231 L 0.644,289 A 1.000**,341 A 0.969*,397 S 0.646,505 I 0.548,506 R 0.999**,510 P 0.849,512 R 0.881,515 Q 0.941,528 N 0.998**,548 R 0.999**,563 A 1.000**,592 S 0.535,631 Q 0.674,648 A 0.999**,652 Q 0.986*,654 V 0.972*,675 T 1.000**
				(p1= 0.02360)	ω= 3.70333
	M7	82	-9825.84	p=	0.24567	q=	0.70204			Not Allowed
ndhH	M3	85	-3820.76	p:	0.82628	0.16813	0.0056	M0 vs. M3	0	[]
				ω:	0.00926	0.33311	3.39477
	M0	81	-3884.7	ω0:	0.07053					Not Allowed
	M2a	84	-3829.12	p:	0.94243	0.05506	0.00251	M1a vs. M2a	0.0695689	[]
				ω:	0.03294	1	7.82098
	M1a	82	-3831.78	p:	0.94158	0.05842				Not Allowed
				ω:	0.03218	1
	M8	84	-3823.45	p0=0.98593	p=0.04048	q=0.28490		M7 vs.M8	8.6e-08	4 S 0.592,172 V 0.844,185 R 0.552,211 I 0.519,236 V 0.530,269 V 0.990*,294 C 0.990**,315 P 0.545
				(p1= 0.01407)	ω= 1.88599
	M7	82	-3839.71	p=	0.0393	q=	0.24113			Not Allowed
ndhJ	M3	85	-1401.89	p:	0.42027	0.56835	0.01139	M0 vs. M3	9e-09	[]
				ω:	0	0.12809	3.60393
	M0	81	-1423.53	ω0:	0.09501					Not Allowed
	M2a	84	-1402.39	p:	0.9729	0.01655	0.01056	M1a vs. M2a	0.0293889	[]
				ω:	0.06465	1	3.69576
	M1a	82	-1405.91	p:	0.96204	0.03796				Not Allowed
				ω:	0.05663	1
	M8	84	-1401.91	p0=0.98882	p=0.59761	q=6.41197		M7 vs.M8	3.786e-06	33 P 0.595,91 T 0.999**
				(p1= 0.01118)	ω= 3.62615
	M7	82	-1414.39	p=	0.21184	q=	1.415			Not Allowed
petL	M3	85	-361.529	p:	0.39876	0.56748	0.03376	M0 vs. M3	0.000216108	[]
				ω:	0	0.30545	6.42411
	M0	81	-372.447	ω0:	0.23883					Not Allowed
	M2a	84	-362.541	p:	0.96628	0	0.03372	M1a vs. M2a	0.0207831	[]
				ω:	0.16301	1	6.36293
	M1a	82	-366.414	p:	0.87108	0.12892				Not Allowed
				ω:	0.11197	1
	M8	84	-361.963	p0=0.96628	p=0.57865	q=2.48922		M7 vs.M8	0.00496548	2 P 0.996**
				(p1= 0.03372)	ω= 6.37031
	M7	82	-367.268	p=	0.21575	q=	0.47402			Not Allowed
psaA	M3	85	-5771.46	p:	0.82539	0.16197	0.01264	M0 vs. M3	0	[]
				ω:	0	0.23123	1.50019
	M0	81	-5817.64	ω0:	0.05319					Not Allowed
	M2a	84	-5773.11	p:	0.96181	0.006	0.03219	M1a vs. M2a	0.999654	[]
				ω:	0.02096	1	1
	M1a	82	-5773.11	p:	0.96181	0.03819				Not Allowed
				ω:	0.02096	1
	M8	84	-5772.31	p0=0.96914	p=0.04398	q=0.43988		M7 vs.M8	3.6e-08	61 N 0.616,109 R 0.692,152 S 0.817,270 A 0.770,292 I 0.971*,479 V 0.642,487 T 0.688,625 I 0.679,677 I 0.953*
				(p1= 0.03086)	ω= 1.01169
	M7	82	-5789.45	p=	0.02267	q=	0.13897			Not Allowed
psbK	M3	85	-557.852	p:	0.86504	0.09124	0.04372	M0 vs. M3	5.911e-06	[]
				ω:	0.08356	2.28327	2.28327
	M0	81	-572.651	ω0:	0.26824					Not Allowed
	M2a	84	-558.032	p:	0.86522	0	0.13478	M1a vs. M2a	0.0992222	[]
				ω:	0.08363	1	2.2895
	M1a	82	-560.343	p:	0.81058	0.18942				Not Allowed
				ω:	0.05434	1
	M8	84	-558.049	p0=0.86591	p=9.26009	q=99.00000		M7 vs.M8	0.0252729	17 Y 0.528,23 S 0.620,24 A 0.663,42 V 0.912,45 V 0.978*
				(p1= 0.13409)	ω= 2.29634
	M7	82	-561.727	p=	0.0534	q=	0.07088			Not Allowed
rbcL	M3	85	-4289.5	p:	0.91365	0.04044	0.04591	M0 vs. M3	0	[]
				ω:	0.00454	0.5258	2.16474
	M0	81	-4492.5	ω0:	0.0937					Not Allowed
	M2a	84	-4289.88	p:	0.92546	0.04517	0.02938	M1a vs. M2a	6.1086e-05	[]
				ω:	0.00656	1	2.52902
	M1a	82	-4299.59	p:	0.92137	0.07863				Not Allowed
				ω:	0.00518	1
	M8	84	-4292.37	p0=0.93386	p=0.04139	q=0.62326		M7 vs.M8	0	28 D 0.998**,30 E 0.628,86 H 0.876,87 L 0.604,97 Y 0.861,142 I 0.923,143 S 0.877,225 I 0.997**,226 F 0.969*,229 Q 0.584,251 M 0.702,279 S 0.878,328 A 0.977*,354 I 0.929,447 E 0.698,449 S 0.999**,464 E 0.932,470 E 0.938,472 M 0.963*,475 L 1.000**
				(p1= 0.06614)	ω= 1.66414
	M7	82	-4366.71	p=	0.02289	q=	0.09933			Not Allowed
rpl2	M3	85	-1855.67	p:	0.79324	0.18129	0.02546	M0 vs. M3	3e-09	[]
				ω:	0	0.71141	2.7149
	M0	81	-1878.64	ω0:	0.18053					Not Allowed
	M2a	84	-1855.77	p:	0.83184	0.15868	0.00949	M1a vs. M2a	0.546081	[]
				ω:	0.00862	1	3.84292
	M1a	82	-1856.38	p:	0.81918	0.18082				Not Allowed
				ω:	0.00096	1
	M8	84	-1856.03	p0=0.88368	p=0.04134	q=0.35848		M7 vs.M8	0.00749012	13 T 0.508,16 G 0.506,87 Y 0.798,113 I 0.520,130 S 0.967*,216 V 0.808,260 K 0.925,272 T 0.924
				(p1= 0.11632)	ω= 1.42294
	M7	82	-1860.93	p=	0.03012	q=	0.13678			Not Allowed
rpl20	M3	85	-1380.65	p:	0.30012	0.58413	0.11576	M0 vs. M3	0	[]
				ω:	0	0.1717	1.89598
	M0	81	-1427.21	ω0:	0.24025					Not Allowed
	M2a	84	-1381.26	p:	0.8585	0.05416	0.08734	M1a vs. M2a	0.0340715	[]
				ω:	0.09907	1	2.10674
	M1a	82	-1384.64	p:	0.83038	0.16962				Not Allowed
				ω:	0.07633	1
	M8	84	-1380.75	p0=0.88729	p=0.78436	q=5.32335		M7 vs.M8	0.000113038	71 G 0.703,73 P 0.976*,75 V 0.808,76 Y 0.707,77 Y 0.633,82 L 0.979*,88 T 0.814,89 R 0.872,113 A 0.718
				(p1= 0.11271)	ω= 1.92604
	M7	82	-1389.84	p=	0.07374	q=	0.09872			Not Allowed
rpl23	M3	85	-534.692	p:	0.0001	0.93424	0.06566	M0 vs. M3	0.0198358	[]
				ω:	0.83667	0.83691	14.0634
	M0	81	-540.536	ω0:	1.29235					Not Allowed
	M2a	84	-534.692	p:	0.93434	0	0.06566	M1a vs. M2a	0.0132877	[]
				ω:	0.83691	1	14.0634
	M1a	82	-539.013	p:	0.33559	0.66441				Not Allowed
				ω:	0	1
	M8	84	-535.629	p0=0.93581	p=99.00000	q=19.71965		M7 vs.M8	0.0339171	15 G 0.908,21 F 0.996**,25 S 0.604,29 R 0.875,36 V 0.618,56 G 0.824,59 V 0.653,77 Q 0.526
				(p1= 0.06419)	ω= 13.90729
	M7	82	-539.013	p=	0.01832	q=	0.00651			Not Allowed
rpl36	M3	85	-309.756	p:	0.77643	0.19612	0.02745	M0 vs. M3	6.149e-06	[]
				ω:	0	0.38728	6.81092
	M0	81	-324.512	ω0:	0.09302					Not Allowed
	M2a	84	-311.093	p:	0.91123	0.06212	0.02665	M1a vs. M2a	0.142684	[]
				ω:	0.03055	1	7.19094
	M1a	82	-313.04	p:	0.88068	0.11932				Not Allowed
				ω:	0.01929	1
	M8	84	-310.351	p0=0.97230	p=0.03617	q=0.22101		M7 vs.M8	0.00358084	28 S 0.989*
				(p1= 0.02770)	ω= 6.73266
	M7	82	-315.983	p=	0.03424	q=	0.15905			Not Allowed
rpoB	M3	85	-9596.85	p:	0.84599	0.14771	0.0063	M0 vs. M3	0	[]
				ω:	0.04124	0.62523	4.93426
	M0	81	-9700.37	ω0:	0.12759					Not Allowed
	M2a	84	-9604.18	p:	0.90227	0.04922	0.04851	M1a vs. M2a	1	[]
				ω:	0.05575	1	1
	M1a	82	-9604.18	p:	0.90227	0.09773				Not Allowed
				ω:	0.05575	1
	M8	84	-9599.93	p0=0.98971	p=0.14319	q=0.83207		M7 vs.M8	3.2e-08	2 L 0.604,3 G 0.551,4 D 0.941,5 G 0.561,12 L 0.509,29 R 0.939,32 T 0.740,36 F 0.681,63 L 0.968*,101 V 0.514,122 V 0.517,192 S 0.598,290 A 0.601,302 I 0.861,303 L 0.695,335 M 0.509,348 L 0.661,365 Y 0.606,473 R 0.789,489 R 0.529,492 Q 0.626,558 P 0.889,569 R 0.765,601 G 0.860,620 M 0.546,624 P 0.888,625 Q 0.928,627 H 0.984*,631 C 0.956*,678 V 0.647,708 K 0.520,728 L 0.710,803 T 0.552,807 Y 0.642,9…
				(p1= 0.01029)	ω= 3.43564
	M7	82	-9617.18	p=	0.11665	q=	0.58927			Not Allowed
rpoC1	M3	85	-6173.58	p:	0.91587	0.08413	0	M0 vs. M3	0	[]
				ω:	0.05836	1.05972	37.1311
	M0	81	-6240.11	ω0:	0.12394					Not Allowed
	M2a	84	-6173.08	p:	0.91338	0.08261	0.00401	M1a vs. M2a	0.580595	[]
				ω:	0.05812	1	3.18274
	M1a	82	-6173.62	p:	0.91127	0.08873				Not Allowed
				ω:	0.05655	1
	M8	84	-6172.58	p0=0.94315	p=0.46663	q=4.88578		M7 vs.M8	5.33e-07	77 I 0.610,78 R 0.613,82 D 0.511,83 D 0.739,84 P 0.669,144 F 0.871,162 S 0.759,196 G 0.576,224 G 0.797,226 P 0.928,300 I 0.649,399 R 0.647,541 I 0.732,547 R 0.666,551 Y 0.578,558 R 0.967*,560 C 0.685,563 F 0.962*,566 R 0.575,568 R 0.791,572 T 0.582,593 R 0.760,602 L 0.682,625 L 0.790,633 E 0.579,641 T 0.558,672 R 0.950*
				(p1= 0.05685)	ω= 1.31844
	M7	82	-6187.02	p=	0.14806	q=	0.76853			Not Allowed
rpoC2	M3	85	-14817.5	p:	0.76521	0.22714	0.00766	M0 vs. M3	0	[]
				ω:	0.08166	0.98491	8.04701
	M0	81	-15150.1	ω0:	0.27245					Not Allowed
	M2a	84	-14817.5	p:	0.76798	0.2245	0.00752	M1a vs. M2a	0	[]
				ω:	0.08286	1	8.1477
	M1a	82	-14865	p:	0.77629	0.22371				Not Allowed
				ω:	0.08034	1
	M8	84	-14826.4	p0=0.98948	p=0.22329	q=0.54969		M7 vs.M8	0	80 L 0.969*,240 W 0.999**,428 Y 0.820,487 V 0.633,529 P 0.531,557 F 0.563,561 T 0.798,661 P 0.993**,677 S 0.664,701 R 0.849,775 A 0.526,785 P 0.654,836 F 0.534,878 P 0.734,925 C 0.673,928 L 0.937,951 Q 0.519,973 R 1.000**,976 Y 0.929,977 E 1.000**,979 G 1.000**,983 R 0.996**,995 F 0.991**,1026 L 0.641,1071 S 0.896,1212 L 0.833,1305 R 0.765,1312 S 0.840
				(p1= 0.01052)	ω= 6.81287
	M7	82	-14884.2	p=	0.17719	q=	0.35342			Not Allowed
rps2	M3	85	-2155.72	p:	0.44876	0.50562	0.04562	M0 vs. M3	0	[]
				ω:	0	0.16988	2.28605
	M0	81	-2204.49	ω0:	0.1483					Not Allowed
	M2a	84	-2155.95	p:	0.91578	0.06075	0.02347	M1a vs. M2a	0.0127141	[]
				ω:	0.06757	1	2.93438
	M1a	82	-2160.32	p:	0.90088	0.09912				Not Allowed
				ω:	0.05668	1
	M8	84	-2155.75	p0=0.95519	p=0.45474	q=3.82369		M7 vs.M8	1.69e-07	67 G 0.997**,85 A 0.813,123 M 0.719,131 N 0.995**,132 S 0.951*,146 A 0.558,199 L 0.604,200 A 0.551,234 R 0.798
				(p1= 0.04481)	ω= 2.30756
	M7	82	-2171.34	p=	0.13926	q=	0.53301			Not Allowed
rps11	M3	85	-1399.1	p:	0.89363	0.07783	0.02855	M0 vs. M3	0	[]
				ω:	0.04146	0.35518	1.84028
	M0	81	-1423.87	ω0:	0.09727					Not Allowed
	M2a	84	-1399.68	p:	0.94463	0.04364	0.01173	M1a vs. M2a	0.555802	[]
				ω:	0.05112	1	2.57669
	M1a	82	-1400.27	p:	0.93968	0.06032				Not Allowed
				ω:	0.04824	1
	M8	84	-1399.51	p0=0.96767	p=0.54149	q=6.73505		M7 vs.M8	0.000103495	8 T 0.973*,9 G 0.644,84 S 0.906
				(p1= 0.03233)	ω= 1.72517
	M7	82	-1408.69	p=	0.19161	q=	1.15439			Not Allowed
rps15	M3	85	-1105.76	p:	0.86202	0.11835	0.01963	M0 vs. M3	1e-09	[]
				ω:	0.11576	0.9755	3.50032
	M0	81	-1130.1	ω0:	0.23213					Not Allowed
	M2a	84	-1105.77	p:	0.86463	0.11616	0.01921	M1a vs. M2a	0.247836	[]
				ω:	0.11687	1	3.53034
	M1a	82	-1107.16	p:	0.86317	0.13683				Not Allowed
				ω:	0.10784	1
	M8	84	-1105.1	p0=0.92512	p=0.50320	q=2.42840		M7 vs.M8	0.0146404	17 P 0.831,79 Q 0.971*
				(p1= 0.07488)	ω= 1.66530
	M7	82	-1109.32	p=	0.28723	q=	0.70988			Not Allowed
ycf2	M3	85	-12740	p:	0.69988	0.2966	0.00351	M0 vs. M3	0	[]
				ω:	0.09949	1.82678	19.2335
	M0	81	-12902.5	ω0:	0.61304					Not Allowed
	M2a	84	-12748.1	p:	0.5212	0.46642	0.01238	M1a vs. M2a	0	[]
				ω:	0	1	9.06463
	M1a	82	-12795.3	p:	0.55175	0.44825				Not Allowed
				ω:	0	1
	M8	84	-12755	p0=0.96830	p=0.07127	q=0.08440		M7 vs.M8	0	26 D 0.956*,40 W 0.982*,70 A 0.735,89 A 0.911,112 H 0.951*,187 C 0.571,229 F 0.993**,239 R 0.583,274 R 0.510,298 C 0.583,334 C 0.561,351 W 0.975*,354 L 0.777,391 H 0.960*,463 A 0.551,464 C 0.580,498 L 0.846,524 D 0.739,539 Y 0.560,584 G 0.558,606 E 0.928,617 R 0.890,619 P 0.641,627 G 0.509,677 P 0.526,705 W 0.998**,706 K 1.000**,707 T 0.990**,726 E 0.903,776 S 0.830,809 L 0.609,836 A 0.635,848 T …
				(p1= 0.03170)	ω= 5.61350
	M7	82	-12848	p=	0.82008	q=	1.04584			Not Allowed
M0: one-ratio model, which assumes that all sites have the same ω
M1a: nearly neutral
M2a: positive selection
M3: discrete, classifies sites in the sequence into K discrete classes, with both the ω ratios ω0, ω1, . . . , ωK-1 and the proportions p0, p1, . . . , pK-1 estimated from the data.
M7: beta, the ω ratio varies according to the beta distribution B(p, q) with parameters p and q.
M8: beta and ω>1, adds a discrete ω class to the beta model to account for sites under positive selection with ω>1
p1: A proportion p0 of sites have ω drawn at random from the beta distribution B(p, q), while the rest (with proportion p1 5 1 2 p0) have the same ratio ω.
ω= dN/dS, where dN and dS are nonsynonymous and synonymous substitution rates, respectively.
[]: no data available.
Positively selected sites (* p > 95%; ** p > 99%).

## Sheet: Table S8
Table S8 General features of plastomes previously sequenced in the present study
Species	Size (bp)	GenBank	Reference	The lost gene compared to P. lobata var. lobata
Pueraria montana var. lobata	153442	MT818508	Cao et al., 2020
Pueraria montana var. thomsonii	153434	MN515038	Miao et al., 2019
Pueraria montana var. montana	153411	MN180247	Sun et al., 2020
Amphicarpaea edgeworthii	154878	MW421594	Yu et al., 2022	infA, rps16
Pachyrhizus erosus	151947	KJ468100	*Sabir et al., unpublished
Haymondia wallichii	153668	MT797172	Huang et al., 2021	infA
Phaseolus lunatus	150902	MW423611	Tian et al., 2021	infA, rpl33
Psophocarpus tetragonolobus	151571	MN966643	Oyebanji et al., 2020	infA
Erythrina crista-galli	151751	MN966629	Oyebanji et al., 2020
Eriosema crinitum	153403	MN966628	Oyebanji et al., 2020	infA
Dolichos falciformis	153884	MN966626	Oyebanji et al., 2020	infA
Flemingia macrophylla	152988	MZ274347	Qin et al., 2021	infA
Cajanus cajan	152242	KU729879	Kaila et al., 2016	infA, rpl33
Desmodium styracifolium	149155	NC_046791	*Le and Park, unpublished	infA
Butea monosperma	151925	MT240945	*Wei, unpublished.	ycf1
Lespedeza bicolor	148930	MT083894	*Yu, unpublished.
Kennedia prostrata	154390	MN966633	Oyebanji et al., 2020
Hardenbergia violacea	154046	MN966632	Oyebanji et al., 2020
Apios americana	148772	KF856618	*Sabir et al., unpublished	infA, rps16
Clitoria ternatea	151673	MN709849	Zhang et al., 2020	infA, ycf4, rps16
Centrosema pubescens	154141	MN936099	Oyebanji et al., 2020	infA, ycf4, rps16
* represents this sequences was uploaded on NCBI but unpublished
References
Cao T, Ma X, Zhang Y, Su W, Li B, Zhou Q, et al. The complete chloroplast genome sequence of the Pueraria lobata (Willd.) Ohwi (Leguminosae). Mitochondrial DNA Part B, 2020; 5(3): 3754–3756.
Huang X, Xia C, Zhao Y, Xu L. The first complete chloroplast genome of Haymondia wallichii (Fabaceae) and its phylogenetic analysis. Mitochondrial DNA Part B, 2021; 6(7): 1865-1866.
Kaila T, Chaduvla PK, Saxena S, Bahadur K, Gahukar SJ, Chaudhury A, et al. Chloroplast genome sequence of Pigeonpea (Cajanus cajan (L.) Millspaugh) and Cajanus scarabaeoides (L.) Thouars: genome organization and comparison with other Legumes. Front Plant Sci. 2016; 7: 1847.
Le YT, Park J. The complete nucleotide sequence of Desmodium styracifolium chloroplast genome. Unpublished.
Miao XR, Niu JQ, Wang AQ, Wang DB, Fan J. Complete chloroplast genome sequence of Pueraria thomsonii, an important traditional Chinese medicine plant. Mitochondrial DNA Part B, 2019; 4(2): 4163-4165.
Oyebanji O, Zhang R, Chen SY, Yi TS. New insights into the plastome evolution of the Millettioid/Phaseoloid clade (Papilionoideae, Leguminosae). Front Plant Sci. 2020; 11: 151.
Qin XM, Li H, Cui N, Jiang SY, Liang YN, Wang ML, et al. The complete chloroplast genome of Flemingia macrophylla (Willd.) Prain (Fabaceae) from Guangxi, China, Mitochondrial DNA Part B, 2021; 6(12): 3378-3380.
Sabir J, Schwarz EN, Baeshen NA, Mutwakil M, Jansen RK, Ruhlman,T. Comparative Genomics of legumes. Unpublished.
Sun J, Wang L, Yuan Y, Zhou R, Duan H, Zhao Y. Complete chloroplast genome sequence of Pueraria lobata (Willd.) Ohwi (Fabaceae): a traditional Chinese medicinal herb. Mitochondrial DNA Part B, 2020; 5(1): 25-26.
Tian S, Lu P, Zhang Z, Wu JQ, Zhang H, Shen H. Chloroplast genome sequence of Chongming lima bean (Phaseolus lunatus L.) and comparative analyses with other legume chloroplast genomes. BMC genomics, 2021; 22(1): 1-14.
Wei D. The complete chloroplast genome of Butea monosperma. Unpublished.
Yu X, Zhen NZ, Huai LP. The complete plastid genome of Amphicarpaea ferruginea Bentham (Leguminosae), a grass species with development and utilization prospect. Mitochondrial DNA Part B, 2022; 7(7): 1221-1223.
Yu Y, Wang DG, Guo XX, Qu XJ, Fan SJ. Characterization of the complete chloroplast genome of Lespedeza bicolor (Fabaceae). Unpublished.
Zhang R, Wang YH, Jin JJ, Stull GW, BruneauA, et al. Exploration of plastid phylogenomic conflict yields new insights into the deep relationships of Leguminosae. Systematic Biology, 2020; 69(4): 613-622.
